# Supplementary material for: Genomic Diversity of Methicillin-Resistant Staphylococcus aureus CC398 Isolates Collected from Diseased Swine in the German National Resistance Monitoring Program GERM-Vet from 2007 to 2019
Source: Microbiol Spectr. 2023 May 8;11(3):e00770-23. doi: 10.1128/spectrum.00770-23 (PMC10269607; doi:10.1128/spectrum.00770-23)
Supplement: Supplemental file 1 — Data Set S1. Download spectrum.00770-23-s0001.xlsx, XLSX file, 0.1 MB [file spectrum.00770-23-s0001.xlsx]

## Sheet: Tabelle1
Dataset S1. Background information of all 178 LA-MRSA-CC398 isolates.
Isolate ID	Original ID	Accession number	Cluster	Collection date	ZIP code	Federal state	Disease	MLST	SCCmectype	spatype	dru type	Phenotypic resistance profile	β-lactam resistance		Macrolide-Lincosamide-Streptogramin-B resistance					Lincosamide resistance		Lincosamide-Pleuromutiline-Streptogramin-A resistance					Aminoglycoside resistance				Aminocyclitol resistance					Tetracycline resistance			Trimethoprim resistance		Phenicol resistance	Phenicol-Lincosamide-Oxazolidinone-Pleuromutilin-Streptogramin-A resistance	Fluoroquinolone resistance mediating mutations		Missing resistance phenotype	Missing resistance genotype	Antimicrobial resistance elements
													blaZ	mecA	erm(A)	erm(B)	erm(C)	erm(T)	erm(54)	lnu(A)	lnu(B)	lsa(E)	vga(A)V	vga(A)LC	vga(C)	vga(E)	aacA-aphD	aadD	aadE	str	spc	spcV	spd	spw	apmA	tet(K)	tet(L)	tet(M)	dfrG	dfrK	fexA	cfr	grlA	gyrA			Tn554 (erm(A), spc)	Tn558 (fexA)	Tn558 variant (fexA, cfr)
1	3361	JALGCT000000000.1	1	2007-06-12	52353	North Rhine-Westphalia	respiratory diseases	ST398	Vc(5C2&5)	t011	dt11a	BLA, TET, ML, KAN, TMP, SXT	+	+				+										+								+	+	+		+
2	3676	JALGCU000000000.1	2	2007-07-06	52388	North Rhine-Westphalia	respiratory diseases	ST398	Vc(5C2&5)	t2510	dt10al	BLA, TET, ML, KAN, TMP	+	+		+							+					+								+	+	+		+					TIA
3	3859	JALGCV000000000.1	1	2007-07-17	34576	Hesse	septicemia	ST398	Vc(5C2&5)	t011	dt11a	BLA, TET, STR	+	+																+						+		+
4	3860	JALGCW000000000.1		2007-07-17	34131	Hesse	respiratory diseases	ST398	V(5C2) truncated	t034	dt11a	BLA, TET, ML, TIA, KAN, STR, SPE, TMP	+	+	+				+						+			+		+	+						+	+		+							+
5	4084	JALGCX000000000.1	1	2007-08-13	41751	North Rhine-Westphalia	infection outer skin	ST398	Vc(5C2&5)	t011	dt11a	BLA, TET, STR	+	+																+						+		+
6	4085	JALGCY000000000.1	1	2007-08-14	47652	North Rhine-Westphalia	respiratory diseases	ST398	Vc(5C2&5)	t011	dt11a	BLA, TET, STR	+	+																+						+		+
7	4086	JALGCZ000000000.1	1	2007-08-02	53804	North Rhine-Westphalia	respiratory diseases	ST398	Vc(5C2&5)	t011	dt11a	BLA, TET, ML	+	+		+																				+		+
8	4096	JALGDA000000000.1	2	2007-08-10	53639	North Rhine-Westphalia	respiratory diseases	ST398	Vc(5C2&5)	t2510	dt10al	BLA, TET, ML, KAN, STR, TMP	+	+		+							+					+		+						+	+	+		+					TIA
9	4379	JALGDB000000000.1	1	2007-08-22	23996	Mecklenburg-Western Pomerania	pneumonia	ST398	Vc(5C2&5)	t011	dt11a	BLA, TET, ML, GEN, STR	+	+			+										+			+						+		+
10	4380	JALGDC000000000.1	1	2007-08-23	19079	Mecklenburg-Western Pomerania	meningitis	ST398	Vc(5C2&5)	t011	dt11a	BLA, TET, ML, GEN, STR, TMP	+	+			+										+			+						+		+	+
11	4381	JALGDD000000000.1	3	2007-08-23	19417	Mecklenburg-Western Pomerania	pneumonia	ST398	Vc(5C2&5)	t034	dt11a	BLA, TET, ML, TMP	+	+			+																			+		+	+
12	4387	JALGDE000000000.1	3	2007-10-02	19417	Mecklenburg-Western Pomerania	pneumonia	ST398	Vc(5C2&5)	t034	dt11a	BLA, TET, ML, TMP, SXT	+	+			+																			+		+	+
13	80083	JAMYZI000000000.1	1	2008-01-14	41844	North Rhine-Westphalia	respiratory diseases	ST398	Vc(5C2&5)	t011	dt11a	BLA, TET, ML, STR	+	+			+													+						+		+
14	80221	JAMYZH000000000.1	4	2008-01-11	29497	Lower Saxony	pneumonia	ST398	Vc(5C2&5)	t034	dt11ag	BLA, TET, TIA, STR, TMP	+	+									+							+						+		+	+
15	80256	JALGDF000000000.1	1	2008-01-22	95326	Bavaria	fatalities, losses	ST398	Vc(5C2&5)	t011	dt11a	BLA, TET, ML	+	+			+																			+		+
16	80261	JAMYZG000000000.1	1	2008-01-15	97346	Bavaria	fatalities, losses	ST398	Vc(5C2&5)	t1451	dt11a	BLA, TET, ML	+	+			+																			+		+					p.S80F
17	80262	JALGDG000000000.1	1	2008-01-15	97337	Bavaria	fatalities, losses	ST398	Vc(5C2&5)	t1451	dt11a	BLA, TET, ML	+	+			+																			+		+					p.S80F
18	80317 (DG4)	JAMYXV000000000	1	2008-01-10	48231	North Rhine-Westphalia	infection genital tract	ST398	Vc(5C2&5)	t011	dt11a	BLA, TET, STR	+	+																+						+		+
19	80363	JAMYZF000000000.1	1	2007-11-26	23996	Mecklenburg-Western Pomerania	infection outer skin	ST398	Vc(5C2&5)	t1451	dt11a	BLA, TET, ML, GEN, STR, TMP, FFN	+	+			+										+			+						+		+	+		+							+
20	80484	JALGDH000000000.1	1	2008-01-17	47574	North Rhine-Westphalia	respiratory diseases	ST398	Vc(5C2&5)	t011	dt11a	BLA, TET, STR	+	+																+						+		+
21	80488	JAMYZE000000000.1	1	2008-01-25	41751	North Rhine-Westphalia	respiratory diseases	ST398	Vc(5C2&5)	t011	dt11a	BLA, TET, STR	+	+																+						+		+
22	80489	JAMYZD000000000.1	1	2008-01-24	53347	North Rhine-Westphalia	respiratory diseases	ST398	Vc(5C2&5)	t011	dt11a	BLA, TET, STR	+	+																+						+		+
23	80491	JALGDI000000000.1	1	2008-01-29	47589	North Rhine-Westphalia	respiratory diseases	ST398	Vc(5C2&5)	t011	dt11a	BLA, TET, STR	+	+																+						+		+
24	80500	JAMYZC000000000.1	2	2008-02-08	47589	North Rhine-Westphalia	respiratory diseases	ST398	Vc(5C2&5)	t2510	dt10al	BLA, TET	+	+									+													+		+							TIA
25	80693 (DG9)	JAMYXU000000000	1	2008-01-14	84036	Bavaria	respiratory diseases	ST398	Vc(5C2&5)	t011	dt11a	BLA, TET, STR, TMP	+	+																+						+	+	+		+
26	80698	JAMYZB000000000.1	1	2008-02-14	94152	Bavaria	respiratory diseases	ST398	Vc(5C2&5)	t011	dt11a	BLA, TET, STR, TMP	+	+																+						+		+		+			p.S80F
27	80953	JAMYZA000000000.1	1	2008-02-15	19079	Mecklenburg-Western Pomerania	necrotic enteritis	ST398	Vc(5C2&5)	t011	dt11a	BLA, TET, ERY, GEN, STR, TMP	+	+													+			+						+		+	+							ERY
28	80964 (DG12)	JAMYXT000000000	1	2008-02-26	23996	Mecklenburg-Western Pomerania	infection outer skin	ST398	Vc(5C2&5)	t011	dt11a	BLA, TET, ML, GEN, STR, TMP	+	+			+										+			+						+		+	+
29	80989	JAMYYZ000000000.1		2008-02-15	47589	North Rhine-Westphalia	respiratory diseases	ST398	Vc(5C2&5)	t011	dt11c	BLA, TET, TIA, STR	+	+									+							+						+		+					p.S80Y
30	81000	JALGDJ000000000.1	1	2008-03-07	54298	Rhineland-Palatinate	respiratory diseases	ST398	Vc(5C2&5)	t011	dt11a	BLA, TET, ML, TIA, KAN, STR, APR, TMP	+	+		+								+				+		+					+	+	+	+		+
31	81001	JAMYYY000000000.1	2	2008-03-07	47647	North Rhine-Westphalia	respiratory diseases	ST398	Vc(5C2&5)	t2510	dt10al	BLA, TET, ML, KAN, STR, TMP	+	+		+							+					+		+						+	+	+		+					TIA
32	81118	JAMYYX000000000.1		2008-02-25	99734	Thuringia	polyserositis	ST398	truncated, best match Vc(5C2&5)	t1197	dt11a	BLA, TET, STR, ENR, TMP		+																+						+		+		+			p.S80F	p.S84L
33	81119 (DG17)	JAMYXS000000000		2008-02-05	99947	Thuringia	infection urinary tract	ST398	Vc(5C2&5)	t011	dt11a	BLA, TET, ML, STR, ENR	+	+			+													+						+		+					p.S80F	p.S84L
34	81133	JALGDK000000000.1	4	2008-03-10	9648	Saxony	epidermitis	ST398	Vc(5C2&5)	t034	dt11c	BLA, TET, TIA, STR, TMP	+	+									+							+						+		+	+
35	81155	JALGDL000000000.1	1	2008-03-07	94486	Bavaria	pneumonia	ST398	Vc(5C2&5)	t011	dt11a	BLA, TET	+	+																						+		+
36	81205	JALGDM000000000.1	1	2008-03-20	97340	Bavaria	fatalities, losses	ST398	Vc(5C2&5)	t011	dt10ao	BLA, TET	+	+																						+		+
37	81415	JALGDN000000000.1	1	2008-03-20	52353	North Rhine-Westphalia	respiratory diseases	ST398	Vc(5C2&5)	t011	dt11a	BLA, TET, ML, TMP	+	+				+																		+	+	+		+
38	81637	JALGDO000000000.1	1	2008-04-09	97332	Bavaria	fatalities, losses	ST398	Vc(5C2&5)	t011	dt11a	BLA, TET	+	+																						+		+
39	81638	JAMYYW000000000.1	1	2008-04-16	86609	Bavaria	fatalities, losses	ST398	Vc(5C2&5)	t011	dt10an	BLA, TET, ML, KAN, STR, TMP	+	+			+	+										+		+						+	+	+		+
40	81641	JALGDP000000000.1	1	2008-04-04	84339	Bavaria	infection outer skin	ST398	Vc(5C2&5)	t011	dt11a	BLA, TET, STR, SPE	+	+																+			+			+		+
41	81755	JALGDQ000000000.1	1	2008-04-25	17179	Mecklenburg-Western Pomerania	pneumonia	ST398	Vc(5C2&5)	t011	dt11a	BLA, TET	+	+																						+		+					p.S80F
42	81857	JALGDR000000000.1	1	2008-04-11	41751	North Rhine-Westphalia	respiratory diseases	ST398	Vc(5C2&5)	t011	dt11a	BLA, TET, STR	+	+																+						+		+
43	81859	JALGDS000000000.1	1	2008-04-11	52525	North Rhine-Westphalia	respiratory diseases	ST398	Vc(5C2&5)	t011	dt11a	BLA, TET, TMP	+	+																						+	+	+		+
44	81865	JANCIR000000000.1	1	2008-04-25	47669	North Rhine-Westphalia	respiratory diseases	ST398	Vc(5C2&5)	t011	dt11a	BLA, TET, ML, KAN, STR, APR, TMP	+	+		+												+		+					+	+	+	+		+
45	81870	JAMYYV000000000.1	1	2008-04-16	85461	Bavaria	septicemia	ST398	Vc(5C2&5)	t011	dt11a	BLA, TET, FFN	+	+																						+		+			+							+
46	81871	JAMYYU000000000.1	1	2008-04-18	94405	Bavaria	infection outer skin	ST398	Vc(5C2&5)	t011	dt11a	BLA, TET, ML	+	+	+		+																			+		+			+				FFN			+
47	82056	JAMYYT000000000.1	1	2008-05-17	3226	Brandenburg	infection outer skin	ST398	Vc(5C2&5)	t011	dt11a	BLA, TET, ML, GEN	+	+			+										+									+		+
48	82233	JALGDT000000000.1	1	2008-05-13	53804	North Rhine-Westphalia	respiratory diseases	ST398	Vc(5C2&5)	t011	dt11a	BLA, TET	+	+																						+		+
49	82234	JAMYYS000000000.1	5	2008-05-09	41363	North Rhine-Westphalia	respiratory diseases	ST398	Vc(5C2&5)	t1456	dt11a	BLA, TET, STR, TMP	+	+																+						+		+	+
50	82235	JAMYYR000000000.1	6	2008-05-09	47929	North Rhine-Westphalia	respiratory diseases	ST398	Vc(5C2&5)	t1250	dt5e	BLA, TET, ML, TIA, STR, SPE, TMP	+	+	+											+				+	+					+		+	+
51	82237	JAMYYQ000000000.1	6	2008-05-19	47546	North Rhine-Westphalia	respiratory diseases	ST398	Vc(5C2&5)	t034	dt5e	BLA, TET, ML, TIA, STR, SPE, TMP	+	+	+	+										+				+	+					+		+	+
52	82239	JAMYYP000000000.1	1	2008-05-20	47652	North Rhine-Westphalia	respiratory diseases	ST398	Vc(5C2&5)	t011	dt11a	BLA, TET, ML, KAN, STR, APR, TMP	+	+		+												+		+					+	+	+	+		+
53	82241	JALGDU000000000.1	1	2008-05-27	47594	North Rhine-Westphalia	respiratory diseases	ST398	Vc(5C2&5)	t011	dt11a	BLA, TET	+	+																						+		+
54	82335	JALGDV000000000.1	1	2008-05-31	59514	North Rhine-Westphalia	pneumonia	ST398	Vc(5C2&5)	t011	dt11a	BLA, TET, ML, KAN, STR, APR, TMP	+	+		+												+		+					+	+	+	+		+
55	82417	JALGDW000000000.1	1	2008-05-28	93333	Bavaria	pneumonia	ST398	Vc(5C2&5)	t011	dt11a	BLA, TET	+	+																						+		+
56	82508	JALGDX000000000.1	1	2008-03-24	49685	Lower Saxony	septicemia	ST398	Vc(5C2&5)	t011	dt11a	BLA, TET, STR	+	+																+						+		+
57	82596	JAMYYO000000000.1	2	2008-07-03	53639	North Rhine-Westphalia	respiratory diseases	ST398	Vc(5C2&5)	t2510	dt10al	BLA, TET, ML, KAN, STR, TMP, SXT	+	+		+							+					+		+						+	+	+		+					TIA
58	82729	JALGDY000000000.1	1	2008-06-23	94377	Bavaria	respiratory diseases	ST398	Vc(5C2&5)	t011	dt11a	BLA, TET, ML, GEN, SPE	+	+			+										+						+			+		+
59	90107	JALGDZ000000000.1	1	2009-02-04	47652	North Rhine-Westphalia	gastritis / enteritis	ST398	Vc(5C2&5)	t011	dt11a	BLA, TET, ML, KAN, STR, APR, TMP	+	+		+												+		+					+		+	+		+
60	90278	JALGEA000000000.1	4	2009-02-07	6242	Saxony-Anhalt	septicemia	ST398	Vc(5C2&5)	t034	dt11ag	BLA, TET, TIA, TMP	+	+									+													+		+	+
61	90336	JALGEB000000000.1	1	2009-02-11	97215	Bavaria	abortion	ST398	Vc(5C2&5)	t011	dt11c	BLA, TET, ERY, GEN, STR, SPE	+	+	+												+			+	+					+		+									+
62	90457	JALGEC000000000.1	1	2009-02-26	19406	Mecklenburg-Western Pomerania	staphylococcal infection	ST398	Vc(5C2&5)	t011	dt11a	BLA, TET, ML, TIA, STR	+	+			+						+							+						+		+
63	90503	JALGED000000000.1	1	2009-03-02	25845	Schleswig-Holstein	greasy pig disease	ST398	Vc(5C2&5)	t011	dt11a	BLA, TET, ML, TIA, KAN, SPE, APR, TMP, SXT	+	+		+										+		+			+				+	+	+	+		+
64	90607	JALGEE000000000.1	1	2009-03-02	47839	North Rhine-Westphalia	respiratory diseases	ST398	Vc(5C2&5)	t011	dt11a	BLA, TET, TIA	+	+									+													+		+					p.S80F
65	90620	JALGEF000000000.1	1	2009-02-11	59494	North Rhine-Westphalia	arthritis	ST398	Vc(5C2&5)	t011	dt11a	BLA, TET, ML, TIA, KAN, TMP	+	+				+					+					+								+	+	+		+
66	90631	JALGEG000000000.1	1	2009-02-26	59609	North Rhine-Westphalia	respiratory diseases	ST398	Vc(5C2&5)	t011	dt11a	BLA, TET, KAN, STR, TMP	+	+														+		+						+	+	+		+
67	90659	JALGEH000000000.1	6	2009-03-12	48336	North Rhine-Westphalia	pneumonia	ST398	Vc(5C2&5)	t034	dt6j	BLA, TET, ML, TIA, STR, SPE, TMP	+	+	+	+	+									+				+	+					+		+	+
68	91178	JALGEI000000000.1	1	2009-04-01	83342	Bavaria	infection outer skin	ST398	Vc(5C2&5)	t011	dt11a	BLA, TET, ML, TIA, STR, SPE	+	+	+		+									+				+	+					+		+
69	91246	JALGEJ000000000.1	7	2009-03-30	97262	Bavaria	respiratory diseases	ST398	Vc(5C2&5)	t034	dt11af	BLA, TET, ML, KAN, STR, SPE, ENR, TMP	+	+			+				+	+						+	+					+				+	+				p.S80Y	p.S84L
70	91443	JALGEK000000000.1	6	2009-04-27	23715	Schleswig-Holstein	pneumonia	ST398	Vc(5C2&5)	t034	dt6j	BLA, TET, ML, TIA, STR, SPE, TMP	+	+	+		+									+				+	+					+		+	+
71	91476	JALGEL000000000.1	1	2009-04-25	6179	Saxony-Anhalt	septicemia	ST398	Vc(5C2&5)	t011	dt11a	BLA, TET, ML, TMP	+	+			+																			+	+	+		+			p.S80F
72	91477	JALGEM000000000.1	1	2009-04-25	6528	Saxony-Anhalt	gastritis / enteritis	ST398	Vc(5C2&5)	t011	dt11a	BLA, TET, TMP	+	+						+																+		+		+					L
73	91652	JALGEN000000000.1	1	2009-03-12	56754	Rhineland-Palatinate	infection musculoskeletal system	ST398	Vc(5C2&5)	t011	dt11a	BLA, TET, ML	+	+			+																			+		+
74	91961	JALGEO000000000.1	1	2009-04-27	91587	Bavaria	infection outer skin	ST398	Vc(5C2&5)	t011	dt11a	BLA, TET, GEN, FFN	+	+													+									+		+			+							+
75	92010	JALGEP000000000.1	1	2009-06-02	91617	Bavaria	pneumonia	ST398	Vc(5C2&5)	t011	dt11a	BLA, TET, ML, TIA, STR, FFN	+	+			+							+						+						+		+			+							+
76	92303	JALGEQ000000000.1	1	2009-06-19	49549	North Rhine-Westphalia	volvulus	ST398	Vc(5C2&5)	t011	dt11a	BLA, TET, ML, KAN, STR, APR, TMP, SXT	+	+		+	+											+		+					+	+	+	+		+
77	92479	JALGER000000000.1	1	2009-06-30	97461	Bavaria	gastritis / enteritis	ST398	Vc(5C2&5)	t011	dt11a	BLA, TET, ML	+	+			+																			+		+
78	92484	JALGES000000000.1	1	2009-07-01	91617	Bavaria	infection central nervous system	ST398	Vc(5C2&5)	t011	dt11a	BLA, TET, ML, ENR	+	+			+																			+		+					p.S80F	p.S84L
79	92522	JALGET000000000.1	1	2009-05-25	74575	Baden-Württemberg	gastritis / enteritis	ST398	Vc(5C2&5)	t011	dt11ab	BLA, TET, ML, TIA, GEN, STR	+	+			+						+				+			+						+		+
80	92621	JALGEU000000000.1	1	2009-07-17	25785	Schleswig-Holstein	infection outer skin	ST398	Vc(5C2&5)	t011	dt11a	BLA, TET, ML, KAN, APR, TMP	+	+		+	+											+							+	+	+	+		+
81	100008	JALGEV000000000.1	4	2009-12-17	17089	Mecklenburg-Western Pomerania	staphylococcal infection	ST398	Vc(5C2&5)	t2370	dt11v	BLA, TET, TMP	+	+																						+		+	+
82	100091	JALGEW000000000.1	1	2010-02-02	23847	Schleswig-Holstein	fatalities, losses	ST398	Vc(5C2&5)	t011	dt11a	BLA, TET, STR	+	+																+						+		+					p.S80F
83	100092	JALGEX000000000.1	1	2010-02-03	25554	Schleswig-Holstein	fatalities, losses	ST398	Vc(5C2&5)	t2576	dt11ap	BLA, TET, ML, KAN, APR, TMP	+	+		+												+							+	+	+	+		+
84	100136	JALGEY000000000.1	1	2010-02-01	8396	Saxony	gastritis / enteritis	ST398	Vc(5C2&5)	t011	dt10an	BLA, TET, ML, KAN, TMP, SXT	+	+				+										+								+	+	+		+
85	100174	JALGEZ000000000.1		2010-02-08	47638	North Rhine-Westphalia	infection central nervous system	ST398	Vc(5C2&5)	t011	dt11a	BLA, TET, ML, TMP	+	+			+																			+		+		+			p.S80F
86	100283	JALGFA000000000.1	1	2010-02-08	35392	Hesse	gastritis / enteritis	ST398	Vc(5C2&5)	t011	dt11a	BLA, TET, ML, KAN, APR, TMP	+	+		+												+							+	+	+	+		+
87	100346	JALGFB000000000.1	1	2010-01-29	93352	Bavaria	fatalities, losses	ST398	Vc(5C2&5)	t011	dt11a	BLA, TET	+	+																						+		+
88	100376	JALGFC000000000.1	1	2010-03-08	97332	Bavaria	fatalities, losses	ST398	Vc(5C2&5)	t011	dt11a	BLA, TET	+	+									+													+		+							TIA
89	100472	JALGFD000000000.1	6	2010-02-04	99765	Thuringia	infection outer skin	ST398	Vc(5C2&5)	t034	dt5e	BLA, TET, ML, TIA, SPE, TMP	+	+	+											+					+					+		+	+
90	100674	JALGFE000000000.1	1	2010-03-05	36119	Hesse	pneumonia	ST398	Vc(5C2&5)	t011	dt11a	BLA, TET	+	+																						+		+
91	100714	JALGFF000000000.1	1	2010-04-16	84069	Bavaria	sudden death	ST398	Vc(5C2&5)	t011	dt11a	BLA, TET, GEN, STR	+	+																+						+		+								GEN
92	100722	JALGFG000000000.1		2010-03-20	6308	Saxony-Anhalt	infection outer skin	ST398	Vc(5C2&5)	t1197	dt11a	BLA, TET, ML, STR, TMP		+			+													+						+		+		+			p.S80F
93	100820	JALGFH000000000.1	1	2010-04-22	19406	Mecklenburg-Western Pomerania	joint abscess	ST398	Vc(5C2&5)	t011	dt11a	BLA, TET, ML, TIA, STR	+	+			+						+							+						+		+
94	101036	JALGFI000000000.1	1	2010-04-13	59510	North Rhine-Westphalia	gastritis / enteritis	ST398	Vc(5C2&5)	t011	dt11a	BLA, TET, ML, KAN, STR, APR, TMP	+	+		+												+		+					+	+	+	+		+			p.S80F
95	101197	JALGFJ000000000.1	6	2010-05-07	92665	Bavaria	respiratory diseases	ST398	Vc(5C2&5)	t034	dt6j	BLA, TET, ML, TIA, STR, SPE, TMP	+	+	+	+										+				+	+					+		+	+
96	101416	JALGFK000000000.1	7	2010-05-20	47906	North Rhine-Westphalia	pneumonia	ST398	Vc(5C2&5)	t3423	dt8au	BLA, TET, ML, STR, ENR, TMP	+	+			+													+						+		+	+				p.S80Y	p.S84L
97	101518	JALGFL000000000.1	1	2010-06-02	36205	Hesse	enterotoxemia	ST398	Vc(5C2&5)	t011	dt11ax	BLA, TET, STR	+	+																+						+		+
98	101578	JALGFM000000000.1	1	2010-06-15	39596	Saxony-Anhalt	respiratory diseases	ST398	Vc(5C2&5)	t011	dt11cv	BLA, TET, FFN	+	+																						+		+			+							+
99	101588	JALGFN000000000.1	1	2010-05-31	19395	Mecklenburg-Western Pomerania	fibrinous apical lobe pneumonia, lungabscess	ST398	Vc(5C2&5)	t011	dt11a	BLA, TET, ML, KAN, STR, APR, TMP, FFN	+	+		+												+		+					+	+	+	+		+	+	+	p.S80F						+
100	101809	JALGFO000000000.1	6	2010-06-24	34613	Hesse	gastritis / enteritis	ST398	Vc(5C2&5)	t034	dt6j	BLA, TET, ML, TIA, SPE, TMP	+	+	+	+										+					+					+		+	+
101	101811	JALGFP000000000.1	1	2010-06-28	34471	Hesse	respiratory diseases	ST398	Vc(5C2&5)	t011	dt11a	BLA, TET, ML, GEN, STR	+	+			+										+			+						+		+
102	102269	JALGFQ000000000.1	1	2010-08-13	89435	Bavaria	pneumonia	ST398	Vc(5C2&5)	t011	dt11a	BLA, TET, STR	+	+																+						+		+
103	102503	JALGFR000000000.1	1	2010-08-16	35260	Hesse	respiratory diseases	ST398	Vc(5C2&5)	t011	dt11a	BLA, TET, ML, TIA, KAN, APR, TMP	+	+		+							+					+							+	+	+	+		+			p.S80F
104	102563	JALGFS000000000.1	2	2010-08-12	47939	North Rhine-Westphalia	septicemia	ST398	Vc(5C2&5)	t2510	dt10al	BLA, TET, ML, KAN	+	+		+							+					+								+	+	+							TIA
105	102642	JALGFT000000000.1	1	2010-09-13	84427	Bavaria	fatalities, losses	ST398	Vc(5C2&5)	t011	dt11a	BLA, TET, ML, KAN	+	+			+	+										+								+	+	+
106	102646	JALGFU000000000.1	1	2010-08-23	91746	Bavaria	fatalities, losses	ST398	Vc(5C2&5)	t011	dt11a	BLA, TET	+	+																						+
107	102710	JALGFV000000000.1	1	2010-09-10	19395	Mecklenburg-Western Pomerania	pneumonia	ST398	Vc(5C2&5)	t011	dt11a	BLA, TET, ML, KAN, STR, APR, TMP	+	+		+												+		+					+	+	+	+		+			p.S80F
108	102714	JALGFW000000000.1	1	2010-09-15	23996	Mecklenburg-Western Pomerania	pneumonia	ST398	Vc(5C2&5)	t011	dt11a	BLA, TET, GEN, TMP	+	+													+									+		+	+
109	102948	JALGFX000000000.1	1	2010-09-15	67728	Rhineland-Palatinate	respiratory diseases	ST398	Vc(5C2&5)	t011	dt11a	BLA, TET, ML	+	+			+																			+		+
110	103135	JALGFY000000000.1	1	2010-10-04	17129	Mecklenburg-Western Pomerania	arthritis	ST398	Vc(5C2&5)	t011	dt10an	BLA, TET, ML, KAN, STR, TMP	+	+			+	+										+		+						+	+	+		+
111	103228	JALGFZ000000000.1	1	2010-10-13	47574	North Rhine-Westphalia	vitamin E and selenium deficiency	ST398	V(5C2&5), non-subtypeable	t011	dt11ax	BLA, TET, ML, FFN	+	+			+																					+			+							+
112	103235	JALGGA000000000.1	4	2010-09-30	36132	Hesse	fatalities, losses	ST398	Vc(5C2&5)	t034	dt11a	BLA, TET, TMP	+	+						+																+		+	+						L
113	103747	JALGGB000000000.1	1	2010-11-26	19406	Mecklenburg-Western Pomerania	purulent meningitis	ST398	Vc(5C2&5)	t011	dt11a	BLA, TET, TIA	+	+									+													+		+
114	103902	JALGGC000000000.1		2010-12-18	59387	North Rhine-Westphalia	pneumonia	ST398	Vc(5C2&5)	t899	dt11af	BLA, TET, ML, TIA, STR	+	+			+						+							+								+					p.S80F
115	104062	JALGGD000000000.1	1	2010-12-13	34479	Hesse	respiratory diseases	ST398	Vc(5C2&5)	t011	dt11a	BLA, TET, STR	+	+																+						+		+
116	104092	JALGGE000000000.1	1	2010-12-17	91744	Bavaria	fatalities, losses	ST398	Vc(5C2&5)	t011	dt11ab	BLA, TET, GEN	+	+													+									+		+
117	104452	JALGGF000000000.1	1	2011-01-03	19406	Mecklenburg-Western Pomerania	meningitis, dermatitis	ST398	Vc(5C2&5)	t011	dt11a	BLA, TET, ML, TIA	+	+			+						+													+		+
118	104454	JALGGG000000000.1	6	2011-01-06	19294	Mecklenburg-Western Pomerania	secondary finding streptococcoal sepsis	ST398	Vc(5C2&5)	t034	dt6j	BLA, TET, ML, TIA, STR, SPE, TMP	+	+	+	+										+				+	+					+		+	+
119	120146	JALGGH000000000.1	1	2012-04-11	94496	Bavaria	marginal auricular necrosis	ST398	Vc(5C2&5)	t011	dt11a	BLA, TET, STR	+	+																+						+		+
120	120685	JALGGI000000000.1	1	2012-06-15	93326	Bavaria	infection outer skin	ST398	Vc(5C2&5)	t011	dt11a	BLA, TET, ML	+	+				+																		+	+	+
121	121370	JALGGJ000000000.1	1	2012-08-14	97228	Bavaria	infection outer skin	ST398	Vc(5C2&5)	t011	dt11ca	BLA, TET, TIA	+	+									+													+		+
122	121785	JALGGK000000000.1		2012-09-07	24229	Schleswig-Holstein	infection outer skin	ST398	Vc(5C2&5)	t011	dt11a	BLA, TET, STR	+	+																+						+		+
123	122927	JALGGL000000000.1	1	2013-01-09	23899	Schleswig-Holstein	infection outer skin	ST398	Vc(5C2&5)	t011	dt11a	BLA, TET, ML, KAN, APR, TMP	+	+		+												+							+	+	+	+		+
124	130078	JALGGM000000000.1	1	2013-04-18	84168	Bavaria	fatalities, losses	ST398	IVa(2B)	t011	dt10q	BLA, TET, ML, GEN, KAN, STR, TMP, SXT	+	+				+									+	+		+							+	+		+
125	130079	JALGGN000000000.1	1	2013-04-12	86757	Bavaria	fatalities, losses	ST398	Vc(5C2&5)	t011	dt11a	BLA, TET, ML, KAN, STR, APR, TMP, SXT	+	+		+												+		+					+	+	+	+		+
126	130198	JALGGO000000000.1	1	2013-04-25	84166	Bavaria	infection outer skin	ST398	Vc(5C2&5)	t011	dt3c	BLA, TET, ML, KAN, APR, TMP	+	+		+												+							+	+	+	+		+
127	130266	JALGGP000000000.1	1	2013-06-10	91465	Bavaria	fatalities, losses	ST398	Vc(5C2&5)	t011	dt11a	BLA, TET, ML, ENR, FFN	+	+			+																			+		+			+		p.S80F	p.S84L				+
128	130366	JALGGQ000000000.1	6	2013-07-02	91587	Bavaria	abscess	ST398	Vc(5C2&5)	t034	dt6j	BLA, TET, ML, TIA, SPE, TMP	+	+	+											+					+					+		+	+
129	130367	JALGGR000000000.1	1	2013-07-02	86845	Bavaria	infection genital tract	ST398	Vc(5C2&5)	t011	dt11a	BLA, TET, ENR, TMP	+	+																						+		+		+			p.S80F	p.S84L
130	130433	JALGGS000000000.1	1	2013-06-20	92421	Bavaria	fatalities, losses	ST398	Vc(5C2&5)	t011	dt11a	BLA, TET, ML, STR, ENR	+	+		+														+						+		+					p.S80F	p.S84L
131	130505	JALGGT000000000.1	1	2013-07-02	84051	Bavaria	infection outer skin	ST398	Vc(5C2&5)	t011	dt11a	BLA, TET, STR, TMP	+	+																+						+	+	+		+
132	130588	JALGGU000000000.1	7	2013-07-23	92272	Bavaria	fatalities, losses	ST398	Vc(5C2&5)	t034	dt11af	BLA, TET, L, KAN, STR, SPE, ENR, TMP	+	+							+	+						+	+					+		+		+	+				p.S80Y	p.S84L
133	130930	JALGGV000000000.1	1	2013-09-27	84056	Bavaria	infection outer skin	ST7002	Vc(5C2&5)	t011	dt11a	BLA, TET, TIA		+									+													+		+
134	131200	JALGGW000000000.1	5	2013-10-24	8107	Saxony	infection outer skin	ST398	Vc(5C2&5)	t034	dt11a	BLA, TET, STR, TMP	+	+																+						+		+	+
135	132093	JALGGX000000000.1	1	2014-02-28	23623	Schleswig-Holstein	infection outer skin	ST6759	Vc(5C2&5)	t011	dt11a	BLA, TET, ML, KAN, STR, SPE, APR, TMP	+	+		+					+	+						+	+	+	+			+	+	+	+	+		+
136	151803	JALGGY000000000.1	1	2015-09-23	84140	Bavaria	infection outer skin	ST398	Vc(5C2&5)	t011	dt11a	BLA, TET	+	+						+																+		+							L
137	152388	JALGGZ000000000.1	1	2015-11-18	39576	Saxony-Anhalt	fatalities, losses	ST398	Vc(5C2&5)	t011	dt11a	BLA, TET, STR	+	+																+						+		+
138	152658	JALGHA000000000.1	1	2016-01-13	89134	Baden-Württemberg	infection outer skin	ST398	Vc(5C2&5)	t011	dt11a	BLA, TET, TMP		+																						+		+		+
139	153120	JALGHB000000000.1	6	2016-03-08	92421	Bavaria	infection outer skin	ST398	Vc(5C2&5)	t034	dt6j	BLA, TET, ML, TIA, SPE, TMP	+	+	+	+										+					+					+		+	+
140	160215	JALGHC000000000.1	7	2016-03-03	9244	Saxony	infection outer skin	ST398	Vc(5C2&5)	t034	dt11af	BLA, TET, ML, TMP	+	+			+																			+		+	+				p.S80Y	p.S84L	ENR
141	160418	JALGHD000000000.1	1	2016-04-20	84378	Bavaria	infection outer skin	ST398	Vc(5C2&5)	t011	dt11a	BLA, TET, ML, FFN	+	+		+																				+		+			+							+
142	160427	JALGHE000000000.1	6	2016-04-23	94333	Bavaria	infection outer skin	ST398	Vc(5C2&5)	t034	dt5e	BLA, TET, ML, TIA, SPE, TMP	+	+	+											+					+					+		+	+				p.S80F
143	160436	JALGHF000000000.1	1	2016-05-11	84364	Bavaria	infection outer skin	ST398	Vc(5C2&5)	t011	dt11a	BLA, TET, ML, TIA, STR, SPE	+	+	+											+				+	+					+		+
144	160441	JALGHG000000000.1	7	2016-05-31	84098	Bavaria	infection outer skin	ST398	Vc(5C2&5)	t034	dt11af	BLA, TET, L, KAN, STR, SPE, TMP, FFN	+	+							+	+						+	+					+		+		+	+		+		p.S80Y	p.S84L	ENR			+
145	160442	JALGHH000000000.1	7	2016-05-31	94377	Bavaria	infection outer skin	ST7001	Vc(5C2&5)	t034	dt11af	BLA, TET, ML, ENR, TMP, FFN	+	+			+																			+		+	+		+		p.S80Y	p.S84L				+
146	160546	JALGHI000000000.1	2	2016-06-12	53343	North Rhine-Westphalia	infection outer skin	ST398	Vc(5C2&5)	t2510	dt10ds	BLA, TET, ML, TIA, KAN, TMP	+	+		+							+					+								+	+	+		+
147	160702	JALGHJ000000000.1	7	2016-06-24	30541	Lower Saxony	infection outer skin	ST398	Vc(5C2&5)	t034	dt8ap	BLA, TET, ML, ENR, TMP	+	+			+																			+		+	+				p.S80Y	p.S84L
148	161099	JALGHK000000000.1	6	2016-07-20	93455	Bavaria	infection outer skin	ST398	Vc(5C2&5)	t034	dt6j	BLA, TET, ML, TIA, SPE, TMP	+	+	+											+					+					+		+	+
149	161105	JALGHL000000000.1	1	2016-07-12	86577	Bavaria	infection outer skin	ST398	Vc(5C2&5)	t011	dt11a	BLA, TET, ML, TMP	+	+			+																			+	+	+		+
150	161111	JALGHM000000000.1	1	2016-07-12	86757	Bavaria	infection outer skin	ST398	Vc(5C2&5)	t011	dt11a	BLA, TET	+	+																						+		+
151	161373	JALGHN000000000.1	1	2016-07-15	98646	Thuringia	infection musculoskeletal system	ST398	Vc(5C2&5)	t011	dt11a	BLA, TET, ML, TIA, KAN, STR, APR, TMP	+	+		+							+					+		+					+	+	+	+		+
152	161399	JALGHO000000000.1	1	2016-09-01	85764	Bavaria	infection outer skin	ST398	Vc(5C2&5)	t011	dt11a	BLA, TET, ML, FFN	+	+		+																				+		+			+							+
153	161705	JALGHP000000000.1	1	2016-09-09	84056	Bavaria	infection outer skin	ST398	Vc(5C2&5)	t011	dt11a	BLA, TET, ML	+	+		+																				+		+					p.S80Y
154	161738	JALGHQ000000000.1	6	2016-09-12	9661	Saxony	infection outer skin	ST398	Vc(5C2&5)	t034	dt6j	BLA, TET, ML, TIA, STR, SPE, TMP	+	+	+											+				+	+					+		+	+
155	162331	JALGHR000000000.1	1	2016-12-02	48565	North Rhine-Westphalia	infection outer skin	ST398	Vc(5C2&5)	t011	dt9v	BLA, TET	+	+																						+		+
156	162382	JALGHS000000000.1	1	2016-11-29	63820	Bavaria	skin disease	ST398	Vc(5C2&5)	t011	dt11a	BLA, TET, ML, KAN, STR, TMP	+	+				+					+					+		+						+	+	+		+					TIA
157	162602	JALGHT000000000.1	6	2016-10-26	99947	Thuringia	fatalities, losses	ST398	Vc(5C2&5)	t034	dt5e	BLA, TET, ML, TIA, SPE, TMP	+	+	+											+					+					+		+	+
158	162749	JALGHU000000000.1	1	2016-01-05	85764	Bavaria	mammary lump	ST398	Vc(5C2&5)	t011	dt11a	BLA, TET, ML, FFN	+	+		+																				+		+			+							+
159	162803	JALGHV000000000.1	7	2016-12-16	9569	Saxony	infection outer skin	ST398	Vc(5C2&5)	t034	dt11af	BLA, TET, ML, ENR, TMP	+	+			+																			+		+	+				p.S80Y	p.S84L
160	163113	JALGHW000000000.1	6	2017-02-02	99947	Thuringia	fatalities, losses	ST398	Vc(5C2&5)	t034	dt6j	BLA, TET, ML, TIA, SPE, TMP	+	+	+											+					+					+		+	+
161	163120	JALGHX000000000.1	7	2017-01-13	99947	Thuringia	infection musculoskeletal system	ST398	Vc(5C2&5)	t034	dt11af	BLA, TET, L, KAN, STR, SPE, ENR, TMP	+	+							+	+						+	+					+		+		+	+				p.S80Y	p.S84L
162	163126	JALGHY000000000.1	1	2017-02-02	7646	Thuringia	fatalities, losses	ST398	Vc(5C2&5)	t011	dt11a	BLA, TET, ML, KAN, STR, APR, TMP	+	+		+												+		+					+	+	+	+		+
163	180392	JALGHZ000000000.1		2018-05-17	6577	Thuringia	infection outer skin	ST398	Vc(5C2&5)	t6228	dt6j	BLA, TET, ML, TIA, STR, SPE, TMP	+	+	+											+				+	+					+		+	+
164	180394	JALGIA000000000.1	1	2018-05-18	37345	Thuringia	infection outer skin	ST398	Vc(5C2&5)	t011	dt11a	BLA, TET	+	+																						+		+
165	180405	JALGIB000000000.1	7	2018-05-30	7613	Thuringia	fatalities, losses	ST398	Vc(5C2&5)	t034	dt11af	BLA, TET, ML, KAN, STR, SPE, TMP	+	+			+				+	+						+	+					+		+		+	+				p.S80Y	p.S84L	ENR
166	180485	JALGIC000000000.1	8	2018-06-01	16928	Brandenburg	infection outer skin	ST398	Vc(5C2&5)	t034	dt11a	BLA, TET, L, SPE, ENR, TMP	+	+							+	+										+				+		+	+				p.S80F	p.S84L
167	180785	JALGID000000000.1	7	2018-06-09	9618	Saxony	infection outer skin	ST398	Vc(5C2&5)	t034	dt11af	BLA, TET, STR, ENR, TMP, FFN	+	+																+						+		+	+		+		p.S80Y	p.S84L				+
168	180962	JALGIE000000000.1	9	2018-06-20	85301	Bavaria	infection outer skin	ST398	Vc(5C2&5)	t011	dt11a	BLA, TET	+	+																						+		+
169	181126	JALGIF000000000.1	6	2018-06-30	1774	Saxony	infection musculoskeletal system	ST398	Vc(5C2&5)	t034	dt6j	BLA, TET, ML, TIA, STR, SPE, ENR, TMP	+	+	+		+									+				+	+					+		+	+				p.S80F	p.S84L
170	181168	JALGIG000000000.1	8	2018-07-23	97258	Bavaria	infection outer skin	ST398	Vc(5C2&5)	t034	dt10dt	BLA, TET, ML, STR, SPE, TMP	+	+			+				+	+								+		+				+		+	+
171	181403	JALGIH000000000.1	1	2018-08-30	92681	Bavaria	infection outer skin	ST398	Vc(5C2&5)	t011	dt11ab	BLA, TET, GEN, STR	+	+													+			+						+		+
172	181580	JALGII000000000.1	7	2018-09-21	3116	Brandenburg	respiratory diseases	ST398	Vc(5C2&5)	t034	dt11dx	BLA, TET, L, KAN, STR, SPE, ENR, TMP	+	+							+	+						+	+	+				+		+		+	+				p.S80Y	p.S84L
173	182320	JALGIJ000000000.1	9	2018-09-28	85301	Bavaria	auricular necrosis	ST398	Vc(5C2&5)	t011	dt11a	BLA, TET	+	+																						+		+
174	182322	JALGIK000000000.1	1	2018-10-12	84149	Bavaria	infection outer skin	ST398	Vc(5C2&5)	t011	dt11a	BLA, TET, ML, FFN	+	+		+																				+		+			+							+
175	191049	JALGIL000000000.1	1	2019-06-26	1945	Brandenburg	infection outer skin	ST398	Vc(5C2&5)	t2011	dt11a	BLA, TET		+																						+		+
176	191210	JALGIM000000000.1	1	2019-07-02	84405	Bavaria	mastitis-metritis-agalactia	ST398	Vc(5C2&5)	t011	dt11a	BLA, TET		+																						+		+
177	191974	JALGIN000000000.1	6	2019-10-11	89426	Bavaria	CNS disorders, lateral position, rowing motions, runt of a litter	ST398	Vc(5C2&5)	t034	dt6j	BLA, TET, ML, TIA, SPE, TMP	+	+	+											+					+					+		+	+
178	192060	JALGIO000000000.1	7	2019-10-04	14715	Brandenburg	infection outer skin	ST398	Vc(5C2&5)	t034	dt11af	BLA, TET, TMP	+	+																						+		+	+				p.S80Y	p.S84L	ENR
[truncated: 105 more columns]
