# Supplementary material for: Genomic Diversity of Methicillin-Resistant Staphylococcus aureus CC398 Isolates Collected from Diseased Swine in the German National Resistance Monitoring Program GERM-Vet from 2007 to 2019
Source: Microbiol Spectr. 2023 May 8;11(3):e00770-23. doi: 10.1128/spectrum.00770-23 (PMC10269607; doi:10.1128/spectrum.00770-23)
Supplement: Supplemental file 2 — Data Set S2. Download spectrum.00770-23-s0002.xlsx, XLSX file, 0.1 MB [file spectrum.00770-23-s0002.xlsx]

## Sheet: distance matrix
Dataset S2. Distance matrix of the core genome allelic profiles of the 178 porcine LA-MRSA-CC398 from Germany including 1569 of 1861 possible target genes by removing 292 columns with missing values from the comparison table created with the SeqSphere+ software.
Isolate ID	1	2	3	4	5	6	7	8	9	10	11	12	13	14	15	16	17	18	19	20	21	22	23	24	25	26	27	28	29	30	31	32	33	34	35	36	37	38	39	40	41	42	43	44	45	46	47	48	49
1	0	41	38	130	21	30	21	43	20	19	86	87	26	83	23	27	28	23	22	34	28	22	26	42	23	30	21	20	66	26	44	77	38	86	19	29	7	29	32	19	36	27	25	28	20	20	15	27	92
2	41	0	54	133	37	46	37	3	37	36	89	90	42	85	39	43	44	39	39	50	44	37	42	2	39	45	38	37	69	42	4	80	54	89	35	45	43	45	48	35	51	43	41	44	36	36	38	43	94
3	38	54	0	144	33	42	33	56	33	33	99	100	27	96	35	27	28	35	35	33	28	34	38	55	35	28	35	34	79	38	57	87	50	99	31	41	40	41	24	31	48	27	37	40	31	31	35	39	105
4	130	133	144	0	127	136	127	135	128	126	124	124	132	124	129	134	135	129	130	137	133	126	131	134	129	136	128	128	152	132	136	141	144	127	126	135	132	136	139	126	139	134	130	134	126	126	129	132	131
5	21	37	33	127	0	21	16	39	17	16	82	83	21	79	18	22	23	14	19	29	23	17	7	38	12	25	18	17	62	17	40	73	32	82	10	24	23	24	27	10	30	22	6	19	11	11	18	6	88
6	30	46	42	136	21	0	25	48	26	24	90	91	30	86	27	31	32	19	28	38	32	26	26	47	23	34	26	25	71	12	49	80	42	89	17	32	32	33	36	15	40	31	25	16	20	20	27	27	96
7	21	37	33	127	16	25	0	39	17	16	81	82	21	78	16	22	23	18	19	29	23	17	21	38	18	25	18	17	62	21	40	73	33	81	14	23	23	24	27	14	31	22	20	23	15	15	18	22	87
8	43	3	56	135	39	48	39	0	39	38	90	91	44	86	41	45	46	41	41	52	46	39	44	3	41	47	40	39	70	44	5	81	56	90	37	47	45	47	50	37	53	45	43	46	38	38	40	45	95
9	20	37	33	128	17	26	17	39	0	9	82	83	21	80	19	22	23	19	10	29	23	18	22	38	19	25	11	10	63	22	40	73	33	83	15	25	22	25	26	15	31	22	21	24	16	16	17	23	88
10	19	36	33	126	16	24	16	38	9	0	80	81	21	79	18	22	23	18	11	29	23	17	21	37	18	25	2	3	62	21	39	73	33	82	14	24	21	24	27	14	31	22	20	22	15	15	16	22	87
11	86	89	99	124	82	90	81	90	82	80	0	3	87	30	84	88	89	83	84	91	88	81	85	89	84	91	82	81	104	85	91	96	98	35	80	90	88	90	93	80	97	88	86	87	81	81	83	88	50
12	87	90	100	124	83	91	82	91	83	81	3	0	88	31	85	89	90	84	85	92	89	82	86	90	85	92	83	82	106	86	92	97	99	36	81	91	89	91	94	81	98	89	86	88	82	82	84	89	51
13	26	42	27	132	21	30	21	44	21	21	87	88	0	84	23	16	17	23	23	23	17	22	26	43	22	19	23	22	67	26	45	77	38	87	19	29	28	29	20	19	36	10	25	28	20	20	23	27	93
14	83	85	96	124	79	86	78	86	80	79	30	31	84	0	81	85	86	80	82	88	85	78	82	85	81	88	81	80	102	82	87	93	95	17	77	86	86	87	90	77	94	85	83	84	78	78	80	85	49
15	23	39	35	129	18	27	16	41	19	18	84	85	23	81	0	24	25	20	21	31	25	19	23	40	20	27	20	19	63	23	42	75	35	84	16	26	25	25	29	16	33	24	22	25	17	17	20	23	90
16	27	43	27	134	22	31	22	45	22	22	88	89	16	85	24	0	1	24	24	23	17	23	27	44	24	17	24	23	67	27	46	76	37	88	20	30	29	29	21	20	35	16	26	29	21	21	24	28	94
17	28	44	28	135	23	32	23	46	23	23	89	90	17	86	25	1	0	25	25	24	18	24	28	45	25	18	25	24	68	28	47	77	38	89	21	31	30	30	22	21	36	17	27	30	22	22	25	29	95
18	23	39	35	129	14	19	18	41	19	18	83	84	23	80	20	24	25	0	21	31	25	19	19	40	16	27	20	19	64	15	42	73	35	83	10	26	25	26	29	8	33	24	18	17	13	13	20	20	89
19	22	39	35	130	19	28	19	41	10	11	84	85	23	82	21	24	25	21	0	31	25	20	24	40	21	27	13	12	65	24	42	76	36	85	17	27	24	27	29	17	34	24	23	26	18	18	19	25	89
20	34	50	33	137	29	38	29	52	29	29	91	92	23	88	31	23	24	31	31	0	18	29	34	51	31	25	31	30	74	34	53	85	46	92	27	37	36	37	27	27	44	23	33	36	27	27	31	35	98
21	28	44	28	133	23	32	23	46	23	23	88	89	17	85	25	17	18	25	25	18	0	24	28	45	25	20	25	24	69	28	47	79	40	88	21	31	30	31	22	21	38	17	27	30	22	22	25	29	94
22	22	37	34	126	17	26	17	39	18	17	81	82	22	78	19	23	24	19	20	29	24	0	22	38	19	26	19	18	60	22	40	72	33	81	15	25	24	25	28	15	31	23	21	23	16	16	19	23	86
23	26	42	38	131	7	26	21	44	22	21	85	86	26	82	23	27	28	19	24	34	28	22	0	43	17	30	23	22	67	22	45	78	37	85	15	29	28	29	32	15	35	27	11	24	16	16	23	13	92
24	42	2	55	134	38	47	38	3	38	37	89	90	43	85	40	44	45	40	40	51	45	38	43	0	40	46	39	38	69	43	4	80	55	89	36	46	44	46	49	36	52	44	42	45	37	37	39	44	93
25	23	39	35	129	12	23	18	41	19	18	84	85	22	81	20	24	25	16	21	31	25	19	17	40	0	26	20	19	63	19	42	75	34	84	12	26	25	26	29	12	33	23	16	21	13	13	20	18	90
26	30	45	28	136	25	34	25	47	25	25	91	92	19	88	27	17	18	27	27	25	20	26	30	46	26	0	27	26	68	30	48	78	40	91	23	33	32	32	22	23	38	19	29	32	24	24	27	31	97
27	21	38	35	128	18	26	18	40	11	2	82	83	23	81	20	24	25	20	13	31	25	19	23	39	20	27	0	5	64	23	41	75	35	84	16	26	23	26	29	16	33	24	22	24	17	17	18	24	89
28	20	37	34	128	17	25	17	39	10	3	81	82	22	80	19	23	24	19	12	30	24	18	22	38	19	26	5	0	63	22	40	74	33	83	15	25	22	25	28	15	31	23	21	23	16	16	17	23	88
29	66	69	79	152	62	71	62	70	63	62	104	106	67	102	63	67	68	64	65	74	69	60	67	69	63	68	64	63	0	67	70	94	76	105	60	70	69	68	73	60	76	68	66	69	61	61	64	67	108
30	26	42	38	132	17	12	21	44	22	21	85	86	26	82	23	27	28	15	24	34	28	22	22	43	19	30	23	22	67	0	45	76	38	85	13	28	28	29	32	11	36	27	21	12	16	16	23	23	91
31	44	4	57	136	40	49	40	5	40	39	91	92	45	87	42	46	47	42	42	53	47	40	45	4	42	48	41	40	70	45	0	82	57	91	38	48	46	48	51	38	53	46	44	47	39	39	41	46	96
32	77	80	87	141	73	80	73	81	73	73	96	97	77	93	75	76	77	73	76	85	79	72	78	80	75	78	75	74	94	76	82	0	88	96	70	80	79	80	81	70	84	78	77	78	72	72	74	79	102
33	38	54	50	144	32	42	33	56	33	33	98	99	38	95	35	37	38	35	36	46	40	33	37	55	34	40	35	33	76	38	57	88	0	98	31	41	40	40	44	31	38	39	36	40	32	32	35	38	104
34	86	89	99	127	82	89	81	90	83	82	35	36	87	17	84	88	89	83	85	92	88	81	85	89	84	91	84	83	105	85	91	96	98	0	80	89	89	90	93	80	96	88	86	87	81	81	83	88	53
35	19	35	31	126	10	17	14	37	15	14	80	81	19	77	16	20	21	10	17	27	21	15	15	36	12	23	16	15	60	13	38	70	31	80	0	22	21	22	25	6	29	20	14	15	9	9	16	16	86
36	29	45	41	135	24	32	23	47	25	24	90	91	29	86	26	30	31	26	27	37	31	25	29	46	26	33	26	25	70	28	48	80	41	89	22	0	31	29	35	22	39	30	28	30	23	23	26	30	96
37	7	43	40	132	23	32	23	45	22	21	88	89	28	86	25	29	30	25	24	36	30	24	28	44	25	32	23	22	69	28	46	79	40	89	21	31	0	31	34	21	38	29	27	30	22	22	17	29	95
38	29	45	41	136	24	33	24	47	25	24	90	91	29	87	25	29	30	26	27	37	31	25	29	46	26	32	26	25	68	29	48	80	40	90	22	29	31	0	35	22	38	30	28	31	23	23	26	29	96
39	32	48	24	139	27	36	27	50	26	27	93	94	20	90	29	21	22	29	29	27	22	28	32	49	29	22	29	28	73	32	51	81	44	93	25	35	34	35	0	25	42	20	31	34	25	25	29	33	99
40	19	35	31	126	10	15	14	37	15	14	80	81	19	77	16	20	21	8	17	27	21	15	15	36	12	23	16	15	60	11	38	70	31	80	6	22	21	22	25	0	29	20	14	13	9	9	16	16	86
41	36	51	48	139	30	40	31	53	31	31	97	98	36	94	33	35	36	33	34	44	38	31	35	52	33	38	33	31	76	36	53	84	38	96	29	39	38	38	42	29	0	37	34	37	30	30	33	36	103
42	27	43	27	134	22	31	22	45	22	22	88	89	10	85	24	16	17	24	24	23	17	23	27	44	23	19	24	23	68	27	46	78	39	88	20	30	29	30	20	20	37	0	26	29	21	21	24	28	94
43	25	41	37	130	6	25	20	43	21	20	86	86	25	83	22	26	27	18	23	33	27	21	11	42	16	29	22	21	66	21	44	77	36	86	14	28	27	28	31	14	34	26	0	23	15	15	22	12	92
44	28	44	40	134	19	16	23	46	24	22	87	88	28	84	25	29	30	17	26	36	30	23	24	45	21	32	24	23	69	12	47	78	40	87	15	30	30	31	34	13	37	29	23	0	18	18	25	25	93
45	20	36	31	126	11	20	15	38	16	15	81	82	20	78	17	21	22	13	18	27	22	16	16	37	13	24	17	16	61	16	39	72	32	81	9	23	22	23	25	9	30	21	15	18	0	0	17	17	87
46	20	36	31	126	11	20	15	38	16	15	81	82	20	78	17	21	22	13	18	27	22	16	16	37	13	24	17	16	61	16	39	72	32	81	9	23	22	23	25	9	30	21	15	18	0	0	17	17	87
47	15	38	35	129	18	27	18	40	17	16	83	84	23	80	20	24	25	20	19	31	25	19	23	39	20	27	18	17	64	23	41	74	35	83	16	26	17	26	29	16	33	24	22	25	17	17	0	24	89
48	27	43	39	132	6	27	22	45	23	22	88	89	27	85	23	28	29	20	25	35	29	23	13	44	18	31	24	23	67	23	46	79	38	88	16	30	29	29	33	16	36	28	12	25	17	17	24	0	94
49	92	94	105	131	88	96	87	95	88	87	50	51	93	49	90	94	95	89	89	98	94	86	92	93	90	97	89	88	108	91	96	102	104	53	86	96	95	96	99	86	103	94	92	93	87	87	89	94	0
50	85	87	99	126	82	90	82	88	83	82	70	71	87	67	83	87	88	82	85	90	87	81	87	87	84	91	84	83	104	86	89	98	99	71	80	90	87	89	93	80	96	88	86	88	81	81	83	86	74
51	84	86	98	125	81	89	81	87	82	81	69	70	86	66	82	86	87	81	84	89	86	80	86	86	83	90	83	82	103	85	88	97	98	70	79	89	86	88	92	79	95	87	85	87	80	80	82	85	73
52	32	48	44	137	23	4	27	50	28	27	91	92	32	87	29	33	34	21	30	40	34	28	28	49	25	36	29	28	73	14	51	81	44	90	19	34	34	35	38	17	42	33	27	18	22	22	29	29	97
53	30	46	30	135	25	33	25	48	25	25	89	90	19	87	27	18	19	26	27	18	14	26	30	47	27	21	27	26	70	29	49	79	41	90	22	33	32	32	24	22	39	19	29	31	24	24	27	31	96
54	23	39	36	129	15	20	19	41	19	18	84	85	24	81	21	25	26	7	21	32	26	20	20	40	17	28	20	19	65	16	42	74	36	84	11	27	25	27	30	9	34	25	19	18	14	14	20	21	90
55	29	45	41	132	24	33	16	47	25	24	90	91	28	86	24	29	30	26	27	37	31	25	28	46	26	33	26	25	70	29	48	81	41	89	22	31	31	32	35	22	38	30	28	31	23	23	26	30	96
56	27	43	27	134	22	31	21	45	22	22	88	89	10	85	24	16	17	24	24	23	17	23	27	44	23	19	24	23	68	27	46	78	39	88	19	30	29	30	20	20	37	10	26	29	21	21	24	28	94
57	44	4	57	136	40	49	40	5	40	39	91	92	45	87	42	46	47	42	42	53	47	40	45	4	42	48	41	40	70	45	4	82	57	91	38	48	46	48	51	38	54	46	44	47	39	39	41	46	96
58	20	41	39	133	23	32	23	43	22	21	89	90	28	86	25	29	30	25	24	36	30	24	27	42	25	31	23	22	67	28	44	79	40	89	21	31	22	31	34	21	38	29	27	30	22	22	17	29	95
59	33	49	44	139	23	5	28	51	29	28	93	94	33	89	30	34	35	22	31	41	35	29	28	50	26	37	30	29	74	15	52	82	45	92	20	35	35	36	39	18	43	34	27	19	23	23	30	29	99
60	87	90	100	128	82	90	82	91	84	83	34	35	88	14	85	88	89	84	86	93	89	82	85	90	85	92	85	84	106	86	92	97	99	21	81	91	90	91	94	81	98	89	86	88	82	82	84	88	53
61	34	51	48	139	31	40	30	53	30	29	97	98	36	94	32	37	38	33	32	44	38	32	35	52	33	40	31	30	77	36	54	87	47	97	28	38	36	39	42	29	46	37	35	38	29	29	31	37	103
62	37	53	29	144	32	41	31	55	32	32	98	99	26	94	34	26	27	34	34	31	27	33	37	54	33	27	34	33	76	37	56	86	48	98	30	40	39	40	23	30	46	26	36	39	30	30	34	38	104
63	27	43	39	133	18	23	22	45	22	22	87	88	27	84	24	28	29	10	24	35	29	23	23	44	20	31	24	23	68	19	46	76	39	87	14	30	29	30	32	12	37	28	22	21	17	17	24	24	93
64	38	54	30	144	33	41	33	56	32	33	99	100	27	96	35	25	26	35	35	33	28	34	38	55	35	26	35	34	78	37	57	85	48	99	31	41	40	40	23	31	46	27	37	39	31	31	35	39	105
65	39	55	31	145	34	43	33	57	34	34	100	101	28	97	36	28	29	36	36	34	29	35	39	56	35	29	36	35	79	39	58	89	49	100	32	42	41	42	25	32	48	28	38	41	31	31	36	40	106
66	34	51	27	140	30	39	29	53	30	30	95	96	24	92	32	24	25	32	32	29	24	31	35	52	32	25	32	31	75	35	54	85	47	95	28	38	36	38	21	28	45	24	34	37	28	28	31	36	101
67	89	91	102	129	86	94	86	92	87	86	75	76	91	73	88	91	92	86	89	94	91	85	90	91	88	95	88	87	108	90	93	102	102	76	84	94	91	94	97	84	100	92	90	92	85	85	87	91	79
68	28	44	40	132	19	24	23	46	24	23	87	88	28	84	25	28	29	11	26	36	30	24	23	45	21	31	25	24	68	20	47	76	39	87	15	31	30	30	34	13	37	29	23	22	18	18	25	25	93
69	96	98	109	136	92	100	91	99	93	92	56	57	97	55	94	97	98	93	95	102	98	91	96	98	94	100	94	93	111	95	100	104	107	60	90	100	99	98	103	90	106	98	96	97	91	91	93	97	39
70	86	88	100	126	83	91	83	89	84	83	70	71	87	68	84	88	89	83	86	90	88	82	87	88	85	92	85	84	105	87	90	99	100	71	81	91	88	90	93	81	96	88	87	89	82	82	84	87	73
71	37	51	49	140	32	41	32	53	32	32	98	99	37	95	33	36	37	34	35	45	39	33	37	52	34	39	33	32	77	37	53	86	39	98	30	40	39	39	43	30	20	38	36	39	31	31	34	38	104
72	34	50	40	141	29	38	29	52	30	29	94	95	29	91	31	29	30	31	32	36	30	30	34	51	31	32	31	30	73	34	53	85	46	92	27	37	36	37	34	27	44	29	33	36	28	28	31	35	100
73	41	57	17	145	36	45	36	59	36	36	101	102	30	98	38	30	31	38	38	36	31	37	41	58	38	31	38	37	82	40	60	91	53	101	34	44	43	44	27	34	51	30	40	43	34	34	38	42	107
74	23	45	43	136	26	35	26	47	25	24	91	92	31	88	28	32	33	28	27	39	33	27	31	46	28	35	26	25	72	31	48	82	43	91	24	34	25	34	35	24	41	32	30	33	25	25	20	32	97
75	26	43	39	133	18	27	22	45	23	22	88	89	27	85	24	28	28	20	25	35	29	23	22	44	20	31	24	23	68	23	46	78	38	88	16	30	28	30	33	16	37	28	22	25	17	17	24	24	94
76	27	44	40	134	19	20	23	46	24	23	88	89	27	85	25	28	29	17	26	36	30	24	24	45	21	32	25	24	68	16	47	78	39	88	15	31	29	31	33	13	38	27	23	18	18	18	25	25	94
77	34	50	34	141	28	38	29	52	29	29	95	96	23	92	31	17	18	30	31	30	24	30	32	51	31	26	31	30	75	34	53	84	46	94	27	37	36	37	28	27	44	23	32	36	28	28	31	34	100
78	22	38	34	128	17	26	7	40	18	17	83	84	22	80	17	21	22	19	20	30	24	18	22	39	19	24	19	18	62	22	41	72	32	83	15	24	24	24	28	15	30	23	21	24	16	16	19	23	89
79	23	46	42	137	26	35	26	48	25	24	92	93	31	89	28	32	33	28	27	39	33	27	31	47	28	35	26	25	72	31	49	83	43	92	24	34	25	34	37	24	41	32	30	33	25	25	20	32	98
80	23	40	36	130	15	20	19	42	20	19	84	85	24	81	21	25	26	7	22	32	26	20	20	41	17	28	21	20	65	16	43	74	36	84	11	27	25	27	30	9	34	25	19	18	14	14	21	21	90
81	88	90	100	126	84	91	83	91	85	84	34	35	89	28	85	90	91	85	87	93	90	83	87	90	86	93	86	85	107	87	92	95	100	33	82	91	91	92	94	82	97	90	88	89	82	82	85	90	54
82	32	48	45	137	28	37	28	50	28	28	94	95	33	91	30	33	34	30	31	41	35	29	33	49	29	36	30	28	73	33	50	83	35	93	26	35	34	35	39	26	16	34	32	35	27	27	30	34	100
83	28	44	40	134	19	18	23	46	24	23	88	89	28	85	25	29	30	17	26	36	30	24	24	45	21	32	25	24	68	14	47	78	40	88	15	31	30	31	34	13	38	29	23	16	18	18	25	25	94
84	36	52	28	143	31	40	31	54	30	31	97	98	25	94	33	25	26	33	33	31	25	32	36	53	33	26	33	32	77	36	55	83	48	97	29	39	38	39	8	29	46	25	35	38	29	29	33	37	102
85	38	54	50	143	33	42	33	56	34	33	97	98	38	94	35	36	37	35	36	46	40	33	38	55	35	40	34	33	77	38	57	88	39	97	30	41	40	39	44	31	35	38	37	40	32	32	35	39	104
86	36	50	48	141	27	24	31	52	32	31	95	96	36	92	33	37	38	25	34	44	38	32	32	51	29	40	33	32	76	20	53	85	48	95	23	38	38	39	42	21	46	37	31	22	26	26	33	33	100
87	25	41	37	132	16	21	20	43	21	20	86	87	25	83	22	26	27	14	23	33	27	21	21	42	18	29	22	21	65	17	44	76	37	86	12	28	27	28	31	10	35	26	20	19	15	15	22	22	90
88	28	44	40	135	23	32	23	46	24	23	89	90	28	86	25	28	29	25	26	36	30	24	28	45	25	31	25	24	67	28	47	79	39	89	21	28	30	5	34	21	37	29	27	30	22	22	25	29	95
89	94	96	108	134	91	99	91	97	92	91	79	80	96	76	91	96	97	91	94	99	96	90	96	96	93	100	93	92	111	95	97	107	107	80	88	99	96	98	102	89	105	97	95	97	90	90	92	95	83
90	29	45	35	132	24	33	24	46	24	24	90	91	24	87	26	24	25	25	27	31	25	25	28	46	26	27	26	25	70	29	48	80	39	90	22	32	31	32	29	22	39	24	27	31	23	23	26	30	96
91	26	41	37	132	17	24	21	43	22	21	87	88	26	84	23	27	28	17	24	33	26	22	22	42	19	30	23	22	67	20	44	76	38	87	13	29	28	29	32	13	36	27	21	22	16	16	23	23	93
92	75	77	85	139	71	79	71	78	70	71	94	95	75	91	73	74	75	72	73	83	77	70	76	77	72	75	73	72	89	75	79	36	85	94	69	79	77	77	79	69	82	76	75	77	70	70	72	77	100
93	38	54	30	145	33	42	32	56	33	33	99	100	27	95	35	27	28	35	35	32	28	34	38	55	34	28	35	34	77	38	57	87	49	99	31	41	40	41	24	31	47	27	37	40	31	31	35	39	105
94	31	47	43	137	22	13	26	49	27	26	91	92	31	87	28	30	31	20	29	39	33	27	27	48	24	33	28	27	71	13	50	78	41	90	18	33	33	33	37	16	38	32	26	17	21	21	28	27	97
95	84	86	97	126	81	89	81	87	82	81	71	72	86	69	83	86	87	81	84	89	86	80	86	86	83	90	83	82	103	85	88	97	97	72	78	89	86	89	92	79	95	87	85	87	80	80	82	86	75
96	97	99	110	135	93	101	92	100	94	93	57	58	98	56	95	98	99	94	96	103	99	92	97	99	95	101	95	94	114	96	101	105	108	61	91	101	100	99	104	91	107	99	97	98	92	92	94	99	41
97	31	49	43	137	28	37	28	51	29	28	92	93	32	89	30	33	34	30	31	40	34	29	33	50	30	36	30	29	70	33	52	84	45	92	26	36	34	36	38	26	43	33	32	35	27	27	29	33	98
98	37	54	48	143	34	43	34	56	35	34	98	99	38	95	35	39	40	36	37	44	40	35	39	55	36	42	36	35	76	39	57	90	51	98	32	42	40	42	43	32	49	38	38	41	31	31	35	39	104
99	28	44	40	134	19	10	23	46	24	23	88	89	28	84	25	27	28	17	26	36	30	24	24	45	21	30	25	24	68	10	47	76	38	87	15	30	30	30	34	13	36	29	23	14	18	18	25	25	94
100	90	92	103	129	87	95	87	93	88	87	74	75	91	72	88	92	93	87	90	95	92	86	91	92	89	95	89	88	108	91	94	101	104	75	85	95	92	94	96	85	100	92	91	93	86	86	88	90	77
101	18	43	40	134	23	31	22	45	22	21	89	90	28	86	25	29	30	25	24	36	30	24	28	44	25	32	23	22	69	27	46	80	40	89	21	31	20	31	34	21	38	29	27	30	22	22	17	29	95
102	26	42	36	132	21	29	21	44	22	21	87	88	26	83	23	27	28	23	24	34	28	22	26	43	23	30	23	22	67	26	45	77	38	86	19	27	28	23	31	19	36	27	25	28	20	20	23	27	93
103	31	46	43	135	22	19	26	48	27	26	91	92	31	88	28	30	31	20	29	39	33	27	27	47	24	33	28	27	71	15	49	79	40	91	18	33	33	33	37	16	39	32	26	17	21	21	28	28	96
104	45	5	58	136	41	50	41	6	41	40	92	93	46	88	43	47	48	43	43	54	48	41	46	5	43	49	42	41	70	46	5	83	57	92	39	49	47	49	52	39	55	47	45	48	40	40	42	47	97
105	31	48	45	138	24	33	28	50	27	26	94	95	33	91	30	34	35	26	29	41	35	29	29	49	26	37	28	27	74	29	51	84	45	94	22	36	33	36	39	22	43	33	28	31	21	21	29	29	100
106	24	40	35	131	13	24	19	42	20	19	85	86	24	82	21	25	26	17	22	32	26	20	18	41	15	28	21	20	65	20	43	74	35	84	13	26	26	27	30	13	34	25	17	22	14	14	20	19	90
107	28	44	40	134	19	10	23	46	24	23	88	89	28	84	25	27	28	17	26	36	30	24	24	45	21	30	25	24	68	10	47	76	38	87	15	30	30	30	34	13	36	29	23	14	18	18	25	25	94
108	21	38	34	128	18	27	18	40	9	10	82	83	22	80	20	23	24	20	11	30	24	19	22	39	20	26	12	11	64	23	41	74	35	83	16	26	23	26	28	16	33	23	22	25	17	17	18	24	88
109	28	44	41	132	24	33	24	46	25	24	87	88	29	84	26	30	31	26	27	37	31	13	29	45	26	33	26	25	66	29	47	79	40	87	22	32	31	32	34	22	38	30	28	30	23	23	26	30	92
110	35	50	28	142	31	40	31	52	29	30	97	98	25	94	33	25	26	33	32	31	26	32	36	51	33	26	32	31	77	36	53	85	48	97	29	39	37	39	9	29	46	25	35	38	29	29	32	37	102
111	33	51	45	139	30	39	30	53	31	30	94	95	34	91	32	35	36	32	33	42	36	31	35	52	32	38	32	31	72	35	54	85	47	94	28	38	36	37	40	28	45	35	34	37	29	29	31	35	100
112	85	88	98	125	81	89	80	89	82	81	30	31	86	28	83	87	88	82	84	91	87	80	84	88	83	90	83	82	104	84	90	94	97	33	79	88	88	87	92	79	96	87	85	86	80	80	82	87	49
113	45	61	37	151	40	49	39	63	40	40	106	107	34	102	42	34	35	42	42	39	35	41	45	62	41	35	42	41	84	45	64	94	56	106	38	48	47	48	31	38	54	34	44	47	38	38	42	46	112
114	121	123	132	156	117	125	116	124	117	117	80	81	122	75	119	121	121	117	120	127	123	116	121	123	119	123	119	118	138	120	125	128	130	80	115	125	124	124	128	115	129	123	120	121	116	116	118	121	76
115	29	46	41	135	21	26	25	48	26	25	90	91	29	87	27	30	31	13	28	37	31	26	26	47	23	33	27	26	70	22	49	77	42	90	17	33	31	33	35	15	40	30	25	24	20	20	27	27	95
116	23	46	42	136	26	35	26	48	24	23	91	92	31	89	28	32	33	28	26	39	33	27	31	47	28	35	25	24	72	31	49	83	43	92	24	34	25	34	36	24	41	32	30	33	25	25	20	32	97
117	38	55	31	146	34	43	33	57	34	34	100	101	28	96	36	28	29	36	36	33	29	35	39	56	35	29	36	35	78	39	58	88	50	100	32	42	40	42	25	32	48	28	38	41	32	32	35	40	106
118	83	85	97	125	80	88	80	86	81	80	70	71	85	68	82	85	86	80	83	88	85	79	85	85	82	89	82	81	102	84	87	96	96	71	78	88	85	88	91	78	94	86	84	86	79	79	81	85	74
119	26	41	39	132	18	27	22	43	22	21	88	89	27	85	24	28	29	20	24	35	29	23	23	42	20	31	23	22	68	23	44	79	39	87	16	30	28	30	33	16	37	28	22	25	15	15	23	24	94
120	22	39	34	129	14	23	18	41	19	18	84	85	23	81	19	24	25	16	21	31	25	19	19	40	16	27	20	19	63	19	42	75	35	84	12	26	24	26	29	12	33	24	18	21	13	13	20	20	90
121	29	45	30	136	25	34	25	47	25	25	91	92	19	88	27	19	20	27	26	26	20	26	30	46	27	22	27	26	71	30	48	81	42	91	23	33	32	33	24	23	40	19	29	31	24	24	27	31	96
122	44	60	35	149	39	48	39	61	39	39	105	106	33	102	41	33	34	41	41	38	34	40	43	61	41	33	41	40	85	44	63	94	56	105	37	47	46	47	30	37	54	33	43	46	37	37	41	45	111
123	24	41	37	130	16	21	20	43	21	20	84	85	25	81	22	26	27	8	23	33	27	20	21	42	18	29	22	21	66	17	44	74	37	84	12	28	26	28	31	10	35	26	20	19	15	15	22	22	90
124	27	43	41	133	24	33	24	45	23	22	89	90	29	86	25	30	31	26	25	37	31	25	29	44	26	33	24	23	69	29	46	79	40	89	22	32	29	32	35	22	39	30	28	31	23	23	23	30	95
125	28	44	40	133	19	18	23	46	24	23	88	89	28	85	25	29	30	17	26	36	30	24	24	45	21	32	25	24	69	14	47	77	40	88	15	31	30	31	34	13	38	29	23	16	18	18	25	25	94
126	28	44	40	133	18	24	23	46	24	23	88	89	28	85	25	29	30	17	26	36	30	24	22	45	21	31	25	24	69	20	46	79	40	88	15	31	30	31	34	13	37	29	22	22	18	18	25	24	93
127	32	47	30	138	27	36	27	49	27	27	92	93	21	89	29	19	20	29	29	28	22	27	32	48	29	16	29	28	71	32	50	79	42	92	25	35	34	33	24	25	40	21	31	34	26	26	29	33	98
128	95	97	110	137	93	101	93	98	94	93	82	83	98	80	95	98	99	93	96	101	98	92	98	97	95	102	95	94	115	97	99	109	108	83	90	101	97	101	104	91	107	98	97	98	92	92	94	98	86
129	29	45	42	136	25	34	25	46	26	25	91	92	30	88	27	29	30	27	28	38	32	25	30	46	27	32	27	26	69	30	48	79	39	91	23	33	31	32	36	23	38	31	29	32	24	24	27	31	94
130	28	43	40	133	19	26	23	45	24	23	88	89	28	86	25	27	28	19	26	36	30	24	24	44	21	30	25	24	68	22	46	76	38	89	15	31	30	30	34	15	36	29	23	24	18	18	25	25	95
131	24	40	35	129	15	22	19	42	20	19	84	85	24	81	21	25	26	15	22	32	26	19	20	41	17	28	21	20	65	18	43	74	36	84	11	27	26	27	29	11	34	25	19	20	14	14	21	21	90
132	98	100	111	137	94	102	93	101	95	94	58	59	99	57	96	98	99	95	97	104	100	93	98	100	96	102	96	95	115	97	102	106	109	62	92	102	101	100	105	92	108	100	98	99	93	93	95	100	41
133	33	50	46	140	25	31	28	51	30	29	94	95	34	90	31	35	36	18	32	42	36	30	30	51	27	38	31	30	75	27	53	84	46	93	22	36	35	37	40	20	44	35	29	29	23	23	31	31	100
134	98	99	111	138	94	102	93	100	94	93	56	57	99	55	96	99	100	95	96	104	100	93	98	98	96	103	95	94	116	97	101	109	111	59	92	102	101	102	105	92	108	100	98	99	93	93	95	100	24
135	30	47	43	134	22	27	26	49	27	26	90	91	31	87	28	32	33	14	29	39	33	27	27	48	24	35	28	27	72	23	50	81	43	90	18	34	32	34	37	16	41	32	26	25	21	21	28	28	96
136	25	41	36	131	16	21	20	43	21	20	86	87	25	83	22	25	26	13	23	33	26	20	21	42	18	28	22	21	64	17	44	75	36	86	12	28	27	27	31	10	34	26	20	19	15	15	22	22	92
137	32	47	44	138	23	20	27	49	28	27	92	93	31	89	29	32	33	21	30	40	33	28	28	48	25	36	29	28	73	16	50	82	44	92	19	34	34	35	38	17	42	33	27	18	22	22	29	29	97
138	35	50	34	141	30	39	30	52	30	30	95	96	24	93	32	24	25	32	32	31	24	31	35	51	32	27	32	31	76	35	52	85	47	96	28	38	37	38	29	28	44	24	34	37	29	29	32	36	102
139	97	100	110	139	95	103	95	101	96	95	85	86	99	83	96	100	101	95	98	102	100	94	100	100	96	104	97	96	117	99	102	110	112	86	93	103	99	102	104	93	108	100	99	101	93	93	96	99	87
140	104	107	118	145	101	109	100	107	101	100	66	67	106	65	103	106	107	102	103	111	107	100	105	107	103	109	102	101	122	104	109	112	116	70	99	109	107	106	112	99	115	107	105	106	100	100	102	107	50
141	40	55	40	143	35	44	35	57	35	35	99	100	29	96	37	29	30	37	37	35	30	36	40	56	37	32	37	36	80	40	58	89	51	99	33	43	42	43	34	33	50	29	39	42	34	34	37	41	105
142	96	98	110	137	93	101	93	98	94	93	82	83	98	78	93	96	97	92	96	101	98	92	98	98	95	100	95	94	113	97	100	106	108	82	91	101	98	99	104	91	105	99	97	99	92	92	94	97	84
143	35	51	47	139	26	30	30	53	31	30	94	95	35	91	32	35	36	18	33	43	37	31	30	52	28	38	32	31	75	27	54	83	46	94	22	38	37	36	41	20	44	36	30	29	25	25	32	32	100
144	105	107	117	145	101	109	100	108	102	101	65	66	106	64	102	106	107	102	104	110	107	100	105	107	103	109	103	102	122	104	109	113	116	69	99	109	108	107	112	99	115	107	105	106	100	100	102	106	48
145	106	107	119	145	102	110	101	108	103	102	66	67	106	64	104	107	108	103	105	112	108	101	106	107	104	110	104	103	123	105	109	113	117	70	100	108	109	108	113	100	115	108	106	107	101	101	103	107	49
146	54	14	66	146	50	58	50	15	50	49	100	101	55	96	51	56	57	52	51	63	56	50	55	14	51	58	51	50	80	53	14	92	67	100	48	58	56	58	61	48	64	56	54	56	49	49	51	56	105
147	107	109	120	147	103	111	102	109	104	103	68	69	108	68	105	108	109	104	106	112	109	102	107	109	105	111	105	104	124	106	111	113	118	73	99	110	110	109	114	101	117	109	107	108	102	102	104	109	52
148	96	98	110	136	93	101	93	99	94	93	82	83	98	80	95	98	99	93	96	101	98	92	98	98	95	101	95	94	115	97	100	107	109	83	90	101	98	101	104	91	107	99	97	99	92	92	94	98	86
149	30	45	42	135	21	30	25	47	26	25	89	90	30	86	27	31	32	23	28	37	31	26	26	46	23	34	27	26	71	26	48	81	42	89	19	32	32	33	36	19	39	31	25	27	20	20	27	27	95
150	38	55	51	142	30	27	34	57	35	34	98	99	39	94	36	40	41	28	37	47	41	35	35	56	32	43	36	35	80	23	58	88	51	98	26	40	40	42	45	24	49	39	34	25	28	28	36	36	104
151	39	54	51	144	30	27	33	56	35	34	98	99	38	95	36	39	40	28	37	47	39	35	35	55	32	43	36	35	80	23	57	89	51	98	26	41	41	41	45	24	49	40	34	25	29	29	36	36	102
152	36	51	36	143	31	40	31	53	30	31	97	98	25	94	33	24	25	33	33	32	26	32	36	52	33	28	33	32	77	36	54	87	47	97	28	39	38	39	30	29	46	25	35	38	30	30	33	37	103
153	30	46	43	137	22	29	26	48	27	26	91	92	31	89	27	30	31	22	29	39	33	27	27	47	24	34	28	27	70	25	49	79	42	92	18	34	32	32	37	18	40	32	26	27	21	21	28	27	98
154	100	102	113	141	98	105	98	103	99	98	86	87	102	84	99	103	104	97	101	105	103	97	103	102	100	107	100	99	119	101	104	112	115	87	95	106	103	105	107	95	111	103	101	103	96	96	99	102	89
155	37	52	37	141	32	41	32	54	31	32	97	98	20	94	33	25	26	34	34	33	27	32	37	53	33	28	34	33	76	37	55	85	47	97	30	40	39	39	29	30	46	20	36	39	31	31	34	38	102
156	44	60	36	150	39	48	39	62	38	38	103	104	33	102	41	33	34	41	40	39	34	40	44	61	41	34	40	39	85	44	63	94	56	105	37	46	46	47	30	37	54	33	43	46	37	37	41	45	111
157	95	97	109	136	92	100	92	98	93	92	79	80	97	77	93	97	98	92	94	100	97	90	97	97	94	101	94	93	113	96	98	108	109	81	90	100	97	99	103	90	106	98	96	98	91	91	93	96	83
158	37	52	37	144	32	41	32	54	31	32	98	99	26	95	34	26	27	34	34	33	27	33	37	53	34	29	34	33	78	37	55	88	48	98	29	40	39	40	31	30	47	26	36	39	31	31	34	38	104
159	100	102	113	140	96	104	95	103	97	96	60	61	101	59	98	101	102	97	99	106	102	95	100	102	98	104	98	97	117	99	104	108	111	63	94	103	103	102	106	94	110	102	100	101	95	95	97	102	43
160	90	92	103	130	87	95	87	93	88	87	74	75	91	73	88	92	93	87	90	95	92	86	91	92	89	96	89	88	109	91	94	102	104	76	85	95	92	94	97	85	99	92	91	93	86	86	88	91	78
161	97	99	110	137	93	101	92	100	94	93	57	58	98	56	95	98	99	94	96	103	99	92	97	99	95	101	95	94	114	96	101	105	108	61	91	101	100	99	104	91	107	99	97	98	92	92	94	99	40
162	34	49	46	140	25	30	29	51	30	29	94	95	34	91	31	35	36	17	32	42	35	30	30	50	27	38	31	30	75	26	52	84	45	94	21	37	36	36	40	19	44	35	29	28	24	24	31	31	100
163	105	107	118	145	102	110	102	108	103	102	89	90	106	86	102	106	107	102	105	109	107	101	107	107	104	111	104	103	123	105	109	118	119	89	100	110	106	109	110	100	115	107	106	108	100	100	103	106	92
164	37	52	49	143	28	25	32	54	33	32	96	97	36	93	34	37	38	26	35	45	38	33	33	53	30	41	34	33	77	21	55	87	49	95	24	38	39	40	43	22	47	38	32	23	27	27	34	34	101
165	101	102	114	140	97	105	96	103	98	97	62	63	102	61	99	102	103	98	100	107	102	96	101	102	99	105	99	98	117	100	104	108	112	66	95	104	104	103	108	95	110	103	101	102	96	96	98	103	45
166	107	111	121	148	103	112	102	112	104	103	68	69	109	66	106	108	109	105	106	114	110	103	107	111	106	111	104	104	125	107	113	114	117	70	102	112	111	111	115	102	116	109	107	109	102	102	105	108	75
167	100	102	113	141	96	104	95	103	97	96	61	62	101	60	97	101	102	97	99	106	102	95	100	102	98	104	98	97	117	99	104	108	111	65	94	104	103	102	107	94	110	102	100	101	95	95	97	102	44
168	38	53	52	142	35	44	35	55	35	34	98	98	40	96	37	41	42	36	37	48	42	36	40	54	37	44	36	35	80	40	56	88	51	99	33	41	40	39	46	33	48	41	39	42	32	32	37	41	104
169	96	98	110	138	93	101	93	99	94	93	82	83	98	81	95	96	97	93	96	101	98	92	98	98	95	100	95	94	112	97	100	108	107	84	91	101	98	100	104	91	105	98	97	99	92	92	94	98	86
170	106	111	121	145	102	111	102	112	104	103	67	68	109	65	106	110	111	104	106	113	110	102	106	111	104	112	105	104	125	106	113	117	120	71	101	112	110	112	114	101	118	109	106	108	102	102	105	107	75
171	24	47	44	138	27	36	27	49	26	25	93	94	32	90	29	33	34	29	28	40	33	28	32	48	29	36	27	26	73	32	50	81	44	93	25	34	26	35	38	25	42	33	31	34	26	26	21	33	99
172	108	110	122	148	105	113	104	111	105	104	69	70	110	68	107	110	111	106	107	115	111	104	109	110	107	113	106	105	125	108	112	117	119	73	103	112	111	111	116	103	119	111	109	110	104	104	105	111	52
173	38	54	52	142	35	44	35	56	35	34	98	98	40	96	37	41	42	36	37	48	41	36	40	55	37	44	36	35	79	40	57	88	51	99	33	41	40	39	46	33	49	41	39	42	32	32	37	41	104
174	41	57	42	147	37	46	37	59	37	37	103	104	31	100	39	31	32	39	39	38	32	38	42	58	39	34	39	38	82	42	60	93	54	103	35	43	42	44	36	35	52	31	41	44	36	36	38	43	108
175	31	47	42	136	22	19	26	49	27	26	91	92	30	88	28	31	32	20	29	38	32	27	27	48	24	34	28	27	72	15	50	80	42	91	18	33	33	34	36	16	41	31	26	17	21	21	28	28	97
176	35	51	47	141	26	35	30	53	30	29	96	97	35	92	31	36	37	28	32	41	37	31	31	52	27	39	31	30	76	31	54	86	47	96	24	38	37	37	41	24	45	36	30	33	23	23	32	32	102
177	92	94	105	130	89	97	89	95	90	89	76	77	94	75	91	94	95	89	92	97	94	88	93	94	91	98	91	90	110	93	96	104	105	78	87	97	94	97	98	87	103	95	93	95	88	88	90	94	80
178	107	109	119	146	103	111	102	110	103	103	65	66	107	66	105	107	107	104	106	110	108	102	107	109	105	110	105	104	124	106	111	115	118	71	101	111	109	109	113	101	116	108	107	108	102	102	104	109	50
[truncated: 129 more columns]
